# Supplementary material for: A Mutation in cnot8, Component of the Ccr4-Not Complex Regulating Transcript Stability, Affects Expression Levels of Developmental Regulators and Reveals a Role of Fgf3 in Development of Caudal Hypothalamic Dopaminergic Neurons
Source: PLoS One. 2014 Dec 5;9(12):e113829. doi: 10.1371/journal.pone.0113829 (PMC4257555; doi:10.1371/journal.pone.0113829)
Supplement: Table S1 — Summary of statistical evaluations of cell count experiments and quantificational analysis of WISH signals for Figure 3 – 9 . The File contains the following sheets: Sheet 1 - Summary of results from image quantifications (green = significant differences using Mann-Whitney test; red = no significant differences). Sheet 2 - Results of Mann-Whitney tests for analysis of stain intensities in Figures 3 to 8. Sheet 3 - Image measurements Figure 3. Sheet 4 - Image measurements Figure 4. Sheet 5 - Image measurements Figure 5. Sheet 6 - Image measurements Figure 6. Sheet 7 - Image measurements Figure 7. Sheet 8 - Image measurements Figure 8. Sheet 9 - Summary of cell counts Figures 1 and 9. Sheet 10 - Statistical analysis of cell counts in Figure 1. Sheet 11 - Cell counts and statistical analysis Figure 5. Sheet 12 - Cell counts and statistical analysis Figure 9. (XLSX) [file pone.0113829.s002.xlsx]

## Sheet: Summary IMAGE ANALYSIS
	Sheet 1
	Summary of results from image quantification
	Figure	Stage	Probe	Structure	Mean intensity	Measured Area
				measured	significantly	significantly
					different?	different?
	3 AD	1d	emx1	telencephalon	no	no
	3 BE	2d	emx1	telencephalon	no	no
	3CD	3d	emx1	telencephalon	yes	no
	3 GJ	1d	fgf8	di/telencpehalon	no	no
	3 HK	2d	fgf8	MHB	no	no
	3 IL	3d	fgf8	MHB	no	no
	3 MP	1d	krox20	rhombomere 3	no	no
	3 NQ	2d	Krox20	hindbrain neurons	yes	no
	3 OR	3d	kox20	hindbrain neuron	yes	no
	4 AB	2d	otpa	preoptic area	no	yes
	4 AB	2d	otpa	hindbrain	yes	no
	4 CD	3d	otpa	preoptic area	yes	no
	4 CD	3d	otpa	hindbrain	yes	yes
	4 EF	2d	sim1	posterior tuberculum	yes	no
	4GH	3d	nkx2.1	hyothalamus	yes	no
	5 AB		oxtl	preoptic area	yes	no
	5 CD		tphd2	ventr hindbrain	no	no
	5 GH		crh	preoptic and PT areas	yes	yes
	6 AB	2d	fgf3	MHB	yes	no
	6 AB	2d	fgf3	caudal hypothalamus	yes	no
	6 CD	3d	fgf3	MHB	yes	no
	6 CD	3d	fgf3	caudal hypothalamus	yes	no
	7 AE	1d	fgfr1	telencephalon	no	no
	7 BF	1d	fgfr2	telencephalon	no	no
	7 CG	1d	fgfr3	forebrain	no	no
	7 DH	1d	fgfr4	telencephalon	no	no
	7 IM	2d	fgfr1	ventral hindbrain	yes	no
	7 JN	2d	fgfr2	dors forebrain, midbrain	yes	no
	7 KO	2d	fgfr3	hindbrain	no	no
	7 LP	2d	fgfr4	dors. midbrain	no	yes
	7 QU	3d	fgfr1	lower jaw	yes	yes
	7 RV	3d	fgfr2	dors forebrain, midbrain	yes	no
	7 SW	3d	fgfr3	hindbrain	yes	no
	7 TX	3d	fgfr4	dors. midbrain	yes	yes
	8 AB		erm	MHB area	yes	no
	8 AB		erm	dirs. telencephalon	yes	no
	8A B		erm	caudal hypothalamus	yes	no
	8 CD		pea3	caudal hypothalamus	yes	no
	8 GH		pea3	lens epithelium	yes	no

## Sheet: Statistics IMAGE ANALYSIS
	Sheet 2
	Statistical analysis of image analyssis
	Figure 3
	Table Analyzed	3AD	3AD	3BE	3BE	3CF	3CF	3GJ	3GJ	3HK	3HK	3IL	3IL	3MP	3MP	3NQ	3NQ	3OR	3OR
	Column cnot8 mutant	3d mean	3d area	3e tel mean	3e tel area	3f tel mean	3f tel area	3j tel di mean	3j tel di area	3k mhb mean	3k mhb area	3l mhb mean	3l mhb area	3p r3 mean	3p r3 area	3q rh mean	3q rh area	3r rh men	3r rh area
	vs.	vs.	vs.	vs.	vs.	vs.	vs.	vs.	vs.	vs.	vs.	vs.	vs.	vs.	vs.	vs.	vs.	vs.	vs.
	Column WT	3a mean	3a area	3b tel mean	3b tel area	3c tel mean	3c tel area	3g tel di mean	3g tel di area	3h mhb mean	3h mhb area	3i mhb mean	3i mhb area	3m r3 mean	3m r3 area	3n rh mean	3n rh area	3o rh mean	3o rh area
	Mann Whitney test
	P value	0.1508	0.3095	0.1143	0.8286	0.0317	0.4127	0.1797	0.1797	0.1775	0.5714	0.6667	0.9444	0.2381	0.0931	0.0173	0.7706	0.0087	0.329
	Exact or approximate P value?	Exact	Exact	Exact	Exact	Exact	Exact	Exact	Exact	Exact	Exact	Exact	Exact	Exact	Exact	Exact	Exact	Exact	Exact
	P value summary	ns	ns	ns	ns	*	ns	ns	ns	ns	ns	ns	ns	ns	ns	*	ns	**	ns
	Significantly different? (P < 0.05)	No	No	No	No	Yes	No	No	No	No	No	No	No	No	No	Yes	No	Yes	No
	One- or two-tailed P value?	Two-tailed	Two-tailed	Two-tailed	Two-tailed	Two-tailed	Two-tailed	Two-tailed	Two-tailed	Two-tailed	Two-tailed	Two-tailed	Two-tailed	Two-tailed	Two-tailed	Two-tailed	Two-tailed	Two-tailed	Two-tailed
	Sum of ranks in column E,F	20 , 35	33 , 22	12 , 24	17 , 19	17 , 38	23 , 32	30 , 48	48 , 30	38 , 28	33.50 , 32.50	25 , 30	28 , 27	31 , 47	50 , 28	17 , 49	32 , 34	22 , 44	30 , 36
	Mann-Whitney U	5	7	2	7	2	8	9	9	7	11.5	10	12	10	7	2	13	1	9
	Difference between medians
	Median of column wildtype sibling	168.6, n=5	1.540, n=5	172.7, n=4	1.556, n=4	165.8, n=5	1.545, n=5	91.91, n=6	1.092, n=6	140.7, n=5	0.7070, n=5	93.82, n=5	0.4660, n=5	164.2, n=6	1.003, n=6	123.9, n=5	0.1710, n=5	142.5, n=6	0.8265, n=6
	Median of column cno8 mutant	179.4, n=5	1.466, n=5	186.0, n=4	1.638, n=4	187.7, n=5	1.553, n=5	102.2, n=6	0.9235, n=6	131.2, n=6	0.6675, n=6	104.8, n=5	0.4440, n=5	179.7, n=6	0.8545, n=6	136.4, n=6	0.1630, n=6	153.9, n=5	0.9930, n=5
	Difference: Actual	10.75	-0.074	13.35	0.0825	21.83	0.008	10.31	-0.168	-9.542	-0.0395	10.94	-0.022	15.49	-0.148	12.5	-0.008	11.37	0.1665
	Difference: Hodges-Lehmann	13.14	-0.126	11.43	0.069	16.99	0.067	10.94	-0.165	-9.779	-0.0355	10.94	-0.006	11.79	-0.1435	13.06	-0.014	17.93	0.15
	Figure 4
	Table Analyzed	4AB	4AB	4AB	4AB	4CD	4CD	4CD	4CD	4EF	4EF	4GH	4GH
	Column cnot8 mutant	4B d2 PO Mut MEAN	4B d2 HB WT MEAN	4B d2 PO Mut area	4B d2 HB MUT area	4d d3 PO Mut MEAN	4d d3 HB WT Mean	4d d3 PO Mut area	4d d3 HB WT area	4f sim1 d2 PT MUT MEAN	4f sim1 d2 PT MUT AREA	4h nkx d3 hypth MUT MEAN	4h nkx d3 hypth MUT AREA
	vs.	vs.	vs.	vs.	vs.	vs.	vs.	vs.	vs.	vs.	vs.	vs.	vs.
	Column WT	4A d2 PO WT MEAN	4A d2 HB WT MEAN	4A d2 PO WT area	4A d2 HB WT area	4c d3 PO WT MEAN	4c d3 HB WT MEAN	4c d3 PO WT area	4c d3 HB WT area	4e sim1 d2 PT WT MEAN	4e sim1 d2 PT WT AREA	4g nkx d3 WT MEAN	4g nkx d3 WT AREA
	Mann Whitney test
	P value	0.1508	0.0079	0.0079	0.0556	0.0043	0.0022	0.0649	0.0022	0.0043	0.5022	0.0079	0.5317
	Exact or approximate P value?	Exact	Exact	Exact	Exact	Exact	Exact	Exact	Exact	Exact	Exact	Exact	Exact
	P value summary	ns	**	**	ns	**	**	ns	**	**	ns	**	ns
	Significantly different? (P < 0.05)	No	Yes	Yes	No	Yes	Yes	No	Yes	Yes	No	Yes	No
	One- or two-tailed P value?	Two-tailed	Two-tailed	Two-tailed	Two-tailed	Two-tailed	Two-tailed	Two-tailed	Two-tailed	Two-tailed	Two-tailed	Two-tailed	Two-tailed
	Sum of ranks in column E,F	20 , 35	15 , 40	15 , 40	18 , 37	22 , 56	21 , 57	27 , 51	21 , 57	15 , 51	34 , 32	15 , 40	31 , 24
	Mann-Whitney U	5	0	0	3	1	0	6	0	0	11	0	9
	Difference between medians
	Median of column wildtype sibling	157.1, n=5	184.3, n=5	0.7720, n=5	3.497, n=5	145.9, n=6	162.4, n=6	0.2820, n=6	3.350, n=6	166.7, n=5	0.5450, n=5	200.6, n=5	3.428, n=5
	Median of column cno8 mutant	168.3, n=5	196.4, n=5	0.8770, n=5	3.693, n=5	170.5, n=6	195.4, n=6	0.3575, n=6	4.027, n=6	189.8, n=6	0.5510, n=6	217.9, n=5	3.234, n=5
	Difference: Actual	11.24	12.06	0.105	0.196	24.58	33.02	0.0755	0.677	23.16	0.006	17.28	-0.194
	Difference: Hodges-Lehmann	11.24	12.64	0.105	0.317	24.87	33.78	0.0795	0.6785	22.58	-0.033	16.85	-0.109
	Figure 5
	Table Analyzed	5AB	5AB	5CD	5CD	5GH	5GH
	Column cnot8 mutant	5b oxtl mut MEAN	5b oxtl mut AREA	5d tphd2mut MEAN	5d tphd2 mut AREA	5h crh mut MEAN	5h crh mut AREA
	vs.	vs.	vs.	vs.	vs.	vs.	vs.
	Column WT	5a oxtl wt MEAN	5a oxtl wt AREA	5c tphd2 wt MEAN	5c tphd2wt AREA	5g crh wt MEAN	5g crh wt AREA
	Mann Whitney test
	P value	0.0159	0.8254	0.4127	0.9444	0.0043	0.0173
	Exact or approximate P value?	Exact	Exact	Exact	Exact	Exact	Exact
	P value summary	*	ns	ns	ns	**	*
	Significantly different? (P < 0.05)	Yes	No	No	No	Yes	Yes
	One- or two-tailed P value?	Two-tailed	Two-tailed	Two-tailed	Two-tailed	Two-tailed	Two-tailed
	Sum of ranks in column E,F	10 , 35	19 , 26	23 , 32	27 , 28	21 , 45	23 , 43
	Mann-Whitney U	0	9	8	12	0	2
	Difference between medians
	Median of column wildtype sibling	193.2, n=4	0.1195, n=4	172.4, n=5	1.372, n=5	175.7, n=6	1.397, n=6
	Median of column cno8 mutant	213.3, n=5	0.1260, n=5	183.8, n=5	1.375, n=5	191.5, n=5	1.889, n=5
	Difference: Actual	20.11	0.0065	11.33	0.003	15.86	0.4925
	Difference: Hodges-Lehmann	22.78	0.002	6.182	0.003	16.24	0.459
	Figure 6
	Table Analyzed	6AB	6AB	6AB	6AB	6CD	6CD	6CD	6CD
	Column cnot8 mutant	6b fgf3 MHB MUT MEAN	6b fgf3 MHB MUT AREA	6b fgf3 Hc MUT MEAN	6b fgf3 Hc MUT AREA	6d fgf3 MHB MUT MEAN	6d fgf3 MHB MUT AREA	6d fgf3 Hc MUT MEAN	6d fgf3 Hc MUT AREA
	vs.	vs.	vs.	vs.	vs.	vs.	vs.	vs.	vs.
	Column WT	6a fgf3 MHB WT MEAN	6a fgf3 MHB WT AREA	6b fgf3 Hc WT MEAN	6b fgf3 Hc WT AREA	6c fgf3 MHB WT MEAN	6c fgf3 MHB WT AREA	6c fgf3 Hc WT MEAN	6c fgf3 Hc WT AREA
	Mann Whitney test
	P value	0.0082	0.4394	0.0082	0.2925	0.0087	0.4156	0.0043	0.1775
	Exact or approximate P value?	Exact	Exact	Exact	Exact	Exact	Exact	Exact	Exact
	P value summary	**	ns	**	ns	**	ns	**	ns
	Significantly different? (P < 0.05)	Yes	No	Yes	No	Yes	No	Yes	No
	One- or two-tailed P value?	Two-tailed	Two-tailed	Two-tailed	Two-tailed	Two-tailed	Two-tailed	Two-tailed	Two-tailed
	Sum of ranks in column E,F	31 , 60	43 , 48	31 , 60	41 , 50	16 , 50	25 , 41	15 , 51	38 , 28
	Mann-Whitney U	3	15	3	13	1	10	0	7
	Difference between medians
	Median of column wildtype sibling	150.5, n=7	0.4840, n=7	169.6, n=7	0.2620, n=7	157.0, n=5	0.1850, n=5	188.6, n=5	0.3140, n=5
	Median of column cno8 mutant	170.8, n=6	0.5070, n=6	191.8, n=6	0.3375, n=6	176.8, n=6	0.2145, n=6	207.8, n=6	0.2595, n=6
	Difference: Actual	20.32	0.023	22.19	0.0755	19.79	0.0295	19.18	-0.0545
	Difference: Hodges-Lehmann	21.38	0.0345	19.16	0.0755	20.59	0.03	18.93	-0.0585
	Figure 7
	Table Analyzed	7AE	7AE	7BF	7BF	7CG	7CG	7DH	7DH	7IM	7IM	7JN	7JN	7KO	7KO	7LP	7LP	7QU	7QU	7RV	7RV	7SW	7SW	7TX	7TX
	Column cnot8 mutant	7e fgfr1 1d mut MEAN	7e fgfr1 1d mut AREA	7f fgfr2 1d mut MEAN	7f ffgfr2 1dmut AREA	7g fgfr3 1d mut MEAN	7g fgfr3 1dmut AREA	7h fgfr4 1d mut MEAN	7h fgfr4 1dmut AREA	7m fgfr1 2d mut MEAN	7m fgfr1 2dmut AREA	7n fgfr2 2d mut MEAN	7n fgfr2 2dmut AREA	7o fgfr3 2d mut MEAN	7o fgfr3 2dmut AREA	7p fgfr4 2d mut MEAN	7p fgfr4 2dmut AREA	7u fgfr1 3d mut MEAN	7u fgfr1 3dmut AREA	7v fgfr2 3d mut MEAN	7r fgfr2 3dmut AREA	7w fgfr3 3d mut MEAN	7w fgfr3 3dmut AREA	7x fgfr4 3d mut MEAN	7x fgfr4 3dmut AREA
	vs.	vs.	vs.	vs.	vs.	vs.	vs.	vs.	vs.	vs.	vs.	vs.	vs.	vs.	vs.	vs.	vs.	vs.	vs.	vs.	vs.	vs.	vs.	vs.	vs.
	Column WT	7a fgfr1 1d wt MEAN	7a fgfr1 1d wt AREA	7b fgfr2 1d wt MEAN	7b fgfr2 1d wt AREA	7c fgfr3 1d wt MEAN	7c fgfr3 1d wt AREA	7d fgfr4 1d wt MEAN	7d fgfr4 1d wt AREA	7i fgfr1 2d wt MEAN	7i fgfr1 2d wt AREA	7j fgfr2 2d wt MEAN	7j fgfr2 2d wt AREA	7k fgfr3 2d wt MEAN	7k fgfr3 2d wt AREA	7lp fgfr4 2d wt MEAN	7l fgfr4 2d wt AREA	7q fgfr1 3d wt MEAN	7q fgfr1 3d wt AREA	7r fgfr2 3d wt MEAN	7r fgfr2 3d wt AREA	7s fgfr3 3d wt MEAN	7s fgfr3 3d wt AREA	7t fgfr4 3d wt MEAN	7t fgfr4 3d wt AREA
	Mann Whitney test
	P value	0.8016	0.2222	0.8016	0.3095	0.2222	0.4127	0.8016	0.0952	0.0079	0.0952	0.0079	0.3095	0.4127	0.2222	0.0556	0.0317	0.0317	0.0159	0.0159	0.4127	0.0159	0.8254	0.0079	0.0079
	Exact or approximate P value?	Exact	Exact	Exact	Exact	Exact	Exact	Exact	Exact	Exact	Exact	Exact	Exact	Exact	Exact	Exact	Exact	Exact	Exact	Exact	Exact	Exact	Exact	Exact	Exact
	P value summary	ns	ns	ns	ns	ns	ns	ns	ns	**	ns	**	ns	ns	ns	ns	*	*	*	*	ns	*	ns	**	**
	Significantly different? (P < 0.05)	No	No	No	No	No	No	No	No	Yes	No	Yes	No	No	No	No	Yes	Yes	Yes	Yes	No	Yes	No	Yes	Yes
	One- or two-tailed P value?	Two-tailed	Two-tailed	Two-tailed	Two-tailed	Two-tailed	Two-tailed	Two-tailed	Two-tailed	Two-tailed	Two-tailed	Two-tailed	Two-tailed	Two-tailed	Two-tailed	Two-tailed	Two-tailed	Two-tailed	Two-tailed	Two-tailed	Two-tailed	Two-tailed	Two-tailed	Two-tailed	Two-tailed
	Sum of ranks in column E,F	26 , 29	34 , 21	26 , 29	33 , 22	34 , 21	23 , 32	29 , 26	19 , 36	15 , 40	19 , 36	15 , 40	22 , 33	23 , 32	21 , 34	37 , 18	17 , 38	11 , 34	30 , 15	10 , 35	24 , 21	10 , 35	19 , 26	15 , 40	15 , 40
	Mann-Whitney U	11	6	11	7	6	8	11	4	0	4	0	7	8	6	3	2	1	0	0	6	0	9	0	0
	Difference between medians
	Median of column wildtype sibling	161.5, n=5	0.4970, n=5	216.5, n=5	0.8150, n=5	223.6, n=5	3.791, n=5	209.0, n=5	0.8070, n=5	193.1, n=5	0.6600, n=5	189.8, n=5	7.827, n=5	192.8, n=5	4.671, n=5	156.7, n=5	1.115, n=5	147.9, n=4	3.829, n=4	103.2, n=4	4.930, n=4	116.3, n=4	2.782, n=4	121.2, n=5	0.5450, n=5
	Median of column cno8 mutant	169.4, n=5	0.4570, n=5	218.2, n=5	0.7700, n=5	215.5, n=5	4.284, n=5	208.6, n=5	0.9400, n=5	214.8, n=5	0.9830, n=5	212.3, n=5	8.530, n=5	205.5, n=5	5.500, n=5	143.6, n=5	1.565, n=5	205.1, n=5	2.750, n=5	168.4, n=5	4.737, n=5	151.2, n=5	3.046, n=5	147.1, n=5	0.8140, n=5
	Difference: Actual	7.901	-0.04	1.72	-0.045	-8.037	0.493	-0.347	0.133	21.67	0.323	22.5	0.703	12.7	0.829	-13.17	0.45	57.24	-1.079	65.16	-0.193	34.9	0.2645	25.86	0.269
	Difference: Hodges-Lehmann	1.968	-0.048	1.72	-0.101	-6.704	0.264	-0.259	0.109	21.97	0.284	23.3	0.565	9.173	0.502	-13.35	0.45	54.55	-0.918	61.95	-0.8315	34.93	0.3125	26.72	0.269
	Figure 8
	Table Analyzed	8AB	8AB	8AB	8AB	8AB	8AB	8CD	8CD	8GH	8GH
	Column cnot8 mutant	8b mhb mean	8b mhb area	8b tel mean	8b tel area	8b hyp mean	8b hyp area	8d cH mean	8d cH area	8h le mean	8h le area
	vs.	vs.	vs.	vs.	vs.	vs.	vs.	vs.	vs.	vs.	vs.
	Column WT	8a mhb mean	8a mhb area	8a tel mean	8a tel area	8a hyp mean	8a hyp area	8c cH mean	8c cH area	8g le mean	8g le area
	Mann Whitney test
	P value	0.0286	0.1143	0.0286	0.8286	0.0286	0.1143	0.0079	0.8016	0.0286	0.6571
	Exact or approximate P value?	Exact	Exact	Exact	Exact	Exact	Exact	Exact	Exact	Exact	Exact
	P value summary	*	ns	*	ns	*	ns	**	ns	*	ns
	Significantly different? (P < 0.05)	Yes	No	Yes	No	Yes	No	Yes	No	Yes	No
	One- or two-tailed P value?	Two-tailed	Two-tailed	Two-tailed	Two-tailed	Two-tailed	Two-tailed	Two-tailed	Two-tailed	Two-tailed	Two-tailed
	Sum of ranks in column E,F	10 , 26	12 , 24	10 , 26	19 , 17	10 , 26	24 , 12	15 , 40	29 , 26	10 , 26	20 , 16
	Mann-Whitney U	0	2	0	7	0	2	0	11	0	6
	Difference between medians
	Median of column wildtype sibling	120.3, n=4	0.4405, n=4	85.19, n=4	0.4865, n=4	148.0, n=4	1.243, n=4	157.5, n=5	0.6730, n=5	161.7, n=4	0.3705, n=4
	Median of column cno8 mutant	141.0, n=4	0.5975, n=4	130.4, n=4	0.4215, n=4	186.0, n=4	1.115, n=4	194.5, n=5	0.6840, n=5	197.5, n=4	0.3660, n=4
	Difference: Actual	20.65	0.157	45.2	-0.065	38.07	-0.1275	37.03	0.011	35.73	-0.0045
	Difference: Hodges-Lehmann	20.65	0.157	49.39	-0.022	38.01	-0.137	37.03	-0.023	33.77	-0.019

## Sheet: Figure 3
Sheet 3
Figure 3 image measurements (blue no significant differences; green signficant differences)
					area	mean	min	mx
Fig 3A	d1	tel	emx1 WT	1	1.618	179.325	17	255
				2	1.421	182.031	24	252
				3	1.675	162.816	35	255
				4	1.54	146.573	0	244
				5	1.447	168.605	26	251
Fig 3D	d1		emx1 MUT	1	1.549	178.805	6	253
				2	1.466	177.282	59	248
				3	1.264	192.46	46	255
				4	1.474	184.349	36	253
				5	1.414	179.358	19	249
					area	mean	min	mx
Fig 3B	d2	tel	emx1 WT	1	1.31	165.233	9	234
				2	1.726	170.686	15	243
				3	1.855	174.663	26	240
				4	1.385	183.618	63	239
				5
Fig 3E	d2		emx1 MUT	1	1.483	194.125	23	246
				2	1.579	190.211	54	249
				3	1.766	176.939	18	243
				4	1.697	181.833	1	246
				5
					area	mean	min	mx
Fig 3C	d3	tel	emx1 WT	1	1.545	156.102	14	238
				2	1.345	186.056	8	249
				3	1.546	174.754	73	243
				4	1.414	165.832	0	241
				5	1.621	160.452	33	243
Fig 3F	d3		emx1 MUT	1	1.817	191.745	35	245
				2	1.553	177.439	47	246
				3	1.612	187.664	43	246
				4	1.536	181.38	24	247
				5	1.43	190.14	32	246
					area	mean	min	mx
Fig 3G	d1	tel, dor di	fgf8 wt	1	1.11	102.713	14	226
				2	1.017	75.903	0	197
				3	1.352	99.871	0	233
				4	0.985	83.038	0	229
				5	1.091	98.85	10	231
				6	1.092	84.978	0	238
Fig 3J	d1		fgf8 mut	1	0.888	69.393	0	173
				2	0.911	104.551	26	238
				3	1.107	118.193	11	238
				4	0.936	99.845	13	212
				5	0.774	99.906	35	233
				6	1.139	105.867	5	218
					area	mean	min	mx
Fig 3H	d2	MHB	fgf8 wt	1	0.644	140.732	59	234
				2	0.546	144.55	36	222
				3	0.707	146.571	47	233
				4	0.728	135.132	69	234
				5	0.839	108.462	8	218
				6
Fig 3K	d2		fgf8 mut	1	0.694	120.896	27	210
				2	0.644	133.216	36	220
				3	0.691	129.231	1	219
				4	0.59	126.185	56	210
				5	0.562	133.149	64	227
				6	0.755	135.96	47	233
					area	mean	min	mx
Fig 3I	d3	MHB	fgf8 wt	1	0.466	96.576	53	166
				2	0.351	93.822	52	161
				3	0.487	91.797	47	174
				4	0.387	93.64	48	172
				5	0.546	95.502	31	172
				6
Fig 3L	d3		fgf8 mut	1	0.367	89.583	25	190
				2	0.511	81.108	36	156
				3	0.538	104.758	31	206
				4	0.381	113.019	57	170
				5	0.444	111.004	41	170
				6
					area	mean	min	mx
Fig 3M	d1	Rh3	krox20 wt	1	0.995	165.094	47	241
				2	0.836	161.744	37	231
				3	1.242	163.26	48	239
				4	1.01	185.137	59	236
				5	1.243	148.015	57	232
				6	0.972	171.204	64	237
Fig 3P	d1		krox20 mut	1	0.868	180.024	67	244
				2	0.828	173.444	70	231
				3	0.857	181.597	64	237
				4	0.807	182.748	59	244
				5	1.224	159.892	62	237
				6	0.852	179.313	43	237
					area	mean	min	mx
Fig 3N	d2	Rh neurons	krox20 wt	1	0.222	134.157	56	236
				2	0.113	116.321	81	191
				3	0.171	123.913	84	203
				4	0.156	128.161	76	180
				5	0.215	118.825	75	185
				6
Fig 3Q	d3		krox20 mut	1	0.217	131.188	72	235
				2	0.135	136.375	91	227
				3	0.191	136.443	72	228
				4	0.145	129.907	81	193
				5	0.181	145.605	89	202
				6	0.139	148.997	97	223
					area	mean	min	mx
Fig 3O	d3	Rh neurons	krox20 wt	1	1.702	119.474	52	231
				2	0.821	148.118	77	231
				3	0.81	143.917	83	223
				4	0.832	145.867	67	233
				5	0.947	141.107	60	231
				6	0.626	135.088	82	217
Fig 3R	d3		krox20 mut	1	1.175	176.448	88	255
				2	0.644	153.883	68	236
				3	0.993	152.924	70	245
				4	1.209	146.016	73	245
				5	0.949	163.896	67	247
				6

## Sheet: Figure 4
Sheet 4
Figure 4 image measurements (blue no significant differences; green signficant differences)
					area	mean	min	mx
Fig 4A	d2	PO	otpa WT	1	0.772	168.266	101	225
				2	0.767	153.208	86	207
				3	0.503	169.27	81	218
				4	0.82	157.084	89	203
				5	0.822	155.96	91	207
Fig 4B	d2		otpa1 MUT
				1	0.882	185.916	98	238
				2	1.289	168.322	59	227
				3	0.856	184.079	78	230
				4	0.85	157.853	73	214
				5	0.877	162.592	75	223
Fig 4A	d2	HB	otpa WT	1	3.332	185.09	81	237
				2	3.759	176.931	85	236
				3	3.497	183.747	70	243
				4	3.366	193.72	96	241
				5	3.514	184.326	85	241
Fig 4B	d2		otpa1 MUT
				1	4.651	195.303	59	253
				2	3.629	207.901	98	248
				3	3.693	206.18	78	249
				4	3.937	196.388	66	246
				5	3.683	196.201	69	245
					area	mean	min	mx
Fig 4C	d3	PO	otpa WT	1	0.231	165.123	103	197
				2	0.445	152.345	94	184
				3	0.283	147.846	98	187
				4	0.332	119.612	70	159
				5	0.281	143.961	99	169
				6	0.26	131.486	78	162
Fig 4D	d3		otpa1 MUT	1	0.33	166.824	111	195
				2	0.365	171.61	108	202
				3	0.417	169.365	106	199
				4	0.508	176.683	112	201
				5	0.337	162.931	107	193
				6	0.35	175.13	128	200
Fig 4C	d3	HB	otpa WT	1	3.356	176.568	94	223
				2	3.618	165.871	84	214
				3	3.344	171.948	76	218
				4	3.577	147.737	80	199
				5	3.34	157.92	78	207
				6	2.979	158.892	89	208
Fig 4D	d3		otpa1 MUT	1	4.309	187.167	93	233
				2	4.313	204.077	80	245
				3	4.172	197.257	80	242
				4	3.856	211.016	135	243
				5	3.645	191.041	88	238
				6	3.882	193.539	107	239
					area	mean	min	mx
Fig 4E	d2	PT	sim1a WT	1	0.664	169.048	116	212
				2	0.535	165.682	106	217
				3	0.545	172.86	102	215
				4	0.623	161.452	107	205
				5	0.43	166.669	114	199
				6
Fig 4F	d2		sim1a MUT	1	0.513	195.135	113	226
				2	0.607	186.718	86	228
				3	0.484	189.554	119	227
				4	0.589	180.025	101	229
				5	0.589	192.132	121	232
				6	0.403	190.105	100	222
					area	mean	min	mx
Fig 4G	d3	Hypothal	nkx2.1 WT	1	3.151	200.572	109	235
				2	3.226	205.064	126	240
				3	3.428	203.585	125	237
				4	3.676	198.338	110	235
				5	3.497	193.88	108	234
				6
Fig 4H	d3		nkx2.1 MUT	1	3.204	215.185	136	242
				2	3.319	218.482	146	242
				3	3.627	216.055	135	246
				4	3.234	217.853	139	242
				5	3.087	220.12	136	243
				6

## Sheet: Figure 5
Sheet 5
Figure 5 image measurements (blue no significant differences; green signficant differences)
					area	mean	min	mx
Fig 5A		PO	oxtl WT	1	0.14	179.208	130	210
				2	0.125	200.711	125	229
				3	0.107	194.622	109	237
				4	0.114	191.761	118	237
				5
				6
Fig 5B			oxtl MUT
				1	0.097	213.302	164	235
				2	0.126	231.777	156	249
				3	0.11	211.1	144	237
				4	0.136	210.789	155	231
				5	0.156	218.643	150	246
				6
					area	mean	min	mx
Fig 5C		HB	tphd2 WT	1	1.489	179.66	125	240
				2	1.353	164.351	97	234
				3	1.562	172.427	106	239
				4	1.152	171.286	114	243
				5	1.372	186.819	140	245
				6
Fig 5D			tphd2 MUT
				1	1.378	185.553	111	244
				2	1.33	182.687	106	245
				3	1.315	185.842	125	245
				4	1.592	168.864	97	242
				5	1.375	183.761	93	243
				6
					area	mean	min	mx
Fig 5G		PO + PT	crh WT	1	1.766	176.266	105	227
				2	1.48	186.578	141	229
				3	1.452	175.106	123	223
				4	1.333	181.123	130	229
				5	1.341	174.936	112	225
				6	1.071	171.007	124	215
Fig 5H			crh MUT
				1	1.889	188.85	117	237
				2	1.961	196.225	124	233
				3	2.003	198.578	129	236
				4	1.714	191.544	136	237
				5	1.585	191.265	115	236
				6
				6

## Sheet: Figure 6
Sheet 6
Figure 6 image measurements (blue no significant differences; green signficant differences)
					area	mean	min	mx
Fig 6A	2d	MHB	FGF3 WT	1	0.37	157.305	82	196
				2	0.494	150.417	97	206
				3	0.342	150.526	108	188
				4	0.447	151.337	71	197
				5	0.673	136.661	60	182
				6	0.716	136.471	70	183
				7	0.484	170.899	113	211
Fig 6B			FGF3 MUT
				1	0.506	158.04	91	201
				2	0.508	169.79	110	211
				3	0.453	174.313	121	212
				4	0.544	200.938	129	233
				5	0.492	171.905	112	211
				6	0.635	163.593	94	211
Fig 6A	2d	hc	FGF3 WT	1	0.193	165.038	129	209
				2	0.101	159.466	119	190
				3	0.217	175.991	117	208
				4	0.262	162.149	110	209
				5	0.314	176.903	117	219
				6	0.402	174.567	111	219
				7	0.485	169.628	105	206
Fig 6B			FGF3 MUT
				1	0.309	171.64	122	220
				2	0.338	191.786	130	229
				3	0.328	192.794	135	228
				4	0.361	194.437	146	228
				5	0.337	191.846	131	229
				6	0.364	189.552	118	229
					area	mean	min	mx
Fig 6C	3d	MHB	FGF3 WT	1	0.134	156.991	107	194
				2	0.185	167.132	118	196
				3	0.154	161.721	97	197
				4	0.241	155.39	102	204
				5	0.196	151.355	114	200
				6
Fig 6D			FGF3 MUT
				1	0.217	172.667	121	207
				2	0.15	188.697	140	216
				3	0.228	177.645	128	219
				4	0.35	164.563	109	211
				5	0.182	175.923	126	214
				6	0.212	189.128	145	222
Fig 6C	3d	hc	FGF3 WT	1	0.345	190.832	169	211
				2	0.361	188.171	154	203
				3	0.314	188.584	164	205
				4	0.27	182.321	162	204
				5	0.201	188.6	164	206
				6
Fig 6D			FGF3 MUT
				1	0.265	207.223	174	226
				2	0.237	208.297	185	221
				3	0.256	209.247	175	224
				4	0.282	198.212	168	223
				5	0.211	205.488	164	223
				6	0.263	209.648	180	231
				6

## Sheet: Figure 7
Sheet 7
Figure 7 image measurements (blue no significant differences; green signficant differences)
					area	mean	min	mx
7A	1d	Tel	fgfr1 WT	1	0.439	152.928	55	186
				2	0.774	147.722	74	185
				3	0.577	161.484	81	189
				4	0.497	181.813	105	214
				5	0.482	169.186	96	210
				6
				7
7E			fgfr1 MUT
				1	0.457	149.69	73	183
				2	0.513	190.169	127	219
				3	0.433	174.641	115	209
				4	0.449	147.388	95	172
				5	0.471	169.385	88	205
				6
					area	mean	min	mx
7B	1d	Tel	fgfr2 WT	1	0.908	203.505	74	235
				2	0.814	220.624	102	242
				3	0.959	216.474	134	240
				4	0.815	222.506	135	240
				5	0.736	205.31	92	234
				6
				7
7F			fgfr2 MUT
				1	0.625	215.198	122	239
				2	0.807	203.232	85	235
				3	1.158	221.33	128	241
				4	0.77	229.414	125	243
				5	0.68	218.194	98	241
				6
					area	mean	min	mx
7C	1d	Forebrain	fgfr3 WT	1	4.302	216.151	87	243
				2	3.791	224.506	100	245
				3	3.68	223.569	104	244
				4	3.384	224.461	120	243
				5	4.099	212.697	90	241
				6
				7
7G			fgfr3 MUT
				1	3.368	216.865	81	243
				2	3.969	219.552	102	243
				3	4.284	214.085	82	242
				4	4.494	209.096	48	241
				5	4.363	215.532	78	244
				6
					area	mean	min	mx
7D	1d	Telencephalon	fgfr4 WT	1	0.795	180.378	58	230
				2	0.908	208.957	118	236
				3	0.709	210.517	126	237
				4	0.807	211.81	123	234
				5	0.933	203.895	118	234
				6
				7
7H			fgfr4 MUT
				1	1.008	208.61	101	238
				2	0.837	203.939	113	226
				3	0.818	211.551	116	237
				4	1.102	208.927	76	235
				5	0.94	186.593	57	229
				6
					area	mean	min	mx
7I	2d	HB ventr.	fgfr1 WT	1	0.722	193.125	152	211
				2	0.66	190.232	152	211
				3	0.747	195.369	156	219
				4	0.56	189.632	154	210
				5	0.447	199.593	165	217
				6
				7
7M			fgfr1 MUT
				1	1.006	217.335	173	240
				2	0.743	212.507	181	228
				3	1.135	207.428	152	234
				4	0.983	214.795	167	240
				5	0.633	223.772	188	242
				6
7J	2d	dosr FB MB	fgfr2 WT	1	6.298	180.752	74	221
				2	8.046	190.417	32	223
				3	8.588	182.678	18	229
				4	7.269	195.108	62	223
				5	7.827	189.825	61	230
				6
				7
7N			fgfr2 MUT
				1	8.53	216.767	56	227
				2	9.029	213.129	102	226
				3	8.611	212.326	33	225
				4	7.813	207.417	11	225
				5	7.704	211.824	12	225
				6
7K	2d	Hindbrain	fgfr3 WT	1	5.589	201.785	110	238
				2	3.387	216.541	142	240
				3	4.509	192.832	82	237
				4	5.233	186.185	80	237
				5	4.671	190.199	88	237
				6
				7
7O			fgfr3 MUT
				1	5.011	205.536	100	239
				2	4.772	208.735	58	241
				3	5.579	169.02	75	236
				4	5.5	202.005	25	241
				5	5.843	216.931	128	242
				6
7L	2d	dors Midbrain	fgfr4 WT	1	1.554	153.054	53	229
				2	1.115	164.862	77	240
				3	0.946	151.689	2	236
				4	1.219	156.749	21	228
				5	0.851	178.675	100	241
				6
				7
7P			fgfr4 MUT
				1	1.565	143.397	20	230
				2	2.004	130.909	1	236
				3	1.571	143.579	22	234
				4	1.227	151.176	20	235
				5	1.423	162.448	1	249
				6
					area	mean	min	mx
7q	3d	lower jaw	fgfr1 WT	1	3.334	136.989	42	175
				2	4.201	144.265	67	191
				3	4.418	151.484	53	215
				4	3.457	191.929	70	237
				5
				6
				7
7u			fgfr1 MUT
				1	3.277	191.786	69	240
				2	2.545	208.165	76	244
				3	3.028	205.113	76	246
				4	2.546	199.372	96	244
				5	2.75	205.79	99	242
				6
7R	3d	dosr FB MB	fgfr2 WT	1	6.02	101.516	1	193
				2	4.59	110.112	6	206
				3	4.609	104.91	2	198
				4	5.251	100.643	0	207
				5
				6
				7
7V			fgfr2 MUT
				1	5.067	188.011	1	240
				2	3.676	157.654	14	223
				3	3.768	168.368	13	229
				4	4.737	168.556	10	228
				5	5.155	161.077	1	225
				6
7S	2d	Hindbrain	fgfr3 WT	1	4.139	90.878	26	178
				2	3.272	116.487	55	184
				3	2.291	118.529	45	175
				4	2.184	116.169	61	176
				5
				6
				7
7W			fgfr3 MUT
				1	3.522	151.292	57	218
				2	2.666	151.231	60	224
				3	1.94	154.799	74	218
				4	3.046	146.116	33	227
				5	4.554	138.239	78	215
				6
7T	2d	dors Midbrain	fgfr4 WT	1	0.545	121.214	54	194
				2	0.529	122.176	62	195
				3	0.593	98.688	31	192
				4	0.547	114.612	46	224
				5	0.529	128.207	61	231
				6
				7
7X			fgfr4 MUT
				1	1.036	159.082	27	212
				2	1.014	147.074	23	206
				3	0.698	147.935	57	216
				4	0.814	145.313	65	213
				5	0.705	138.209	8	216
				6

## Sheet: Figure 8
Sheet 8
Figure 8 image measurements (blue no significant differences; green signficant differences)
					area	mean	min	mx
8A		MHB	erm WT	1	0.48	118.032	60	159
				2	0.424	126.004	77	160
				3	0.452	112.358	11	179
				4	0.429	122.655	45	172
				5
				6
				7
8B			erm MUT
				1	0.673	138.748	35	198
				2	0.608	126.957	48	185
				3	0.439	143.231	23	197
				4	0.587	157.542	55	202
				5
				6
					area	mean	min	mx
8A		dor Tel	erm WT	1	0.611	73.369	25	132
				2	0.356	75.799	10	131
				3	0.573	94.865	9	144
				4	0.4	94.581	26	143
				5
				6
				7
8B			erm MUT
				1	0.392	127.603	52	166
				2	0.537	133.182	33	184
				3	0.442	123.701	29	170
				4	0.401	144.111	21	186
				5
				6
					area	mean	min	mx
8A		cHyp	erm WT	1	1.265	144.44	109	179
				2	1.357	142.818	116	174
				3	1.102	151.495	124	174
				4	1.22	159.956	139	183
				5
				6
				7
8B			erm MUT
				1	1.213	184.393	145	207
				2	1.084	187.097	159	206
				3	1.146	184.969	144	210
				4	0.964	187.556	165	214
				5
				6
					area	mean	min	mx
8C		cHyp	pea3 WT	1	0.713	140.961	103	176
				2	0.78	157.451	110	195
				3	0.673	172.391	130	201
				4	0.618	142.506	103	178
				5	0.536	173.495	134	201
				6
				7
8D			pea3 MUT
				1	0.695	194.93	133	228
				2	0.574	194.483	147	216
				3	0.69	204.452	149	232
				4	0.684	192.994	142	217
				5	0.541	180.083	126	219
				6
					area	mean	min	mx
8g		lens epith	pea3 WT	1	0.347	159.076	112	221
				2	0.399	184.325	125	231
				3	0.341	164.401	103	233
				4	0.394	154.824	100	225
				5
				6
				7
8h			pea3 MUT
				1	0.317	187.219	126	237
				2	0.355	199.546	122	240
				3	0.377	200.149	113	240
				4	0.378	195.385	127	241
				5
				6

## Sheet: Summary Cell Counts
	Sheet 9
	FIGURE 1 Q	dopaminergic neurons
		cnot8 m1061 +/+								cnot8 m1061-/-
			LC	DC1	DC2	DC3	DC 4,5,6	DC7			LC	DC1	DC2	DC3	DC 4,5,6	DC7
			11	37	9	20	69	31			16	38	9	28	79	82
			13	43	9	23	63	45			14	60	10	33	56	113
			15	34	9	24	60	33			18	63	10	34	72	105
			15	32	15	17	64	38			14	63	9	35	77	134
			11	46	9	27	70	35			14	55	10	37	80	108
		average	13	38.4	10.2	22.2	65.2	36.4		average	15.2	55.8	9.6	33.4	72.8	108.4
		stdev	2	5.94138	2.68328	3.83406	4.20714	5.45894		stdev	1.78885	10.4738	0.547723	3.36155	9.88433	18.6091
	Figure 9 - Summary of cell counts
		cnot8 m1061 -/-								cnot8 m1061 +/+
		lia t24152 -/-								lia t24152 +/+
			LC	DC1	DC2	DC3	DC 4,5,6	DC7			LC	DC1	DC2	DC3	DC 4,5,6	DC7
			9	55	6	36	71	55			11	56	10	36	71	52
			11	57	8	35	64	43			9	52	7	43	67	55
			11	50	6	34	64	58			12	45	5	29	67	47
			12	63	8	48	84	58			9	42	7	39	77	47
			12	58	7	39	65	49			10	50	9	37	74	53
		average	11	56.6	7	38.4	69.6	52.6		average	10.2	49	7.6	36.8	71.2	50.8
		stdev	1.22474	4.72229	1	5.68331	8.56154	6.50385		stdev	1.30384	5.56776	1.94936	5.11859	4.38178	3.63318
			cnot8 m1061 -/-
			lia t24152 +/+								cnot8 m1061 +/+
											lia t24152 -/-
			LC	DC1	DC2	DC3	DC 4,5,6	DC7			LC	DC1	DC2	DC3	DC 4,5,6	DC7
			10	60	4	35	62	100			13	58	9	37	84	27
			12	69	6	56	78	126			8	47	7	29	68	43
			11	68	6	39	75	91			13	48	10	38	81	45
			11	70	8	33	77	118			11	59	8	39	87	47
			14	63	6	30	74	81			11	52	10	27	77	32
		average	11.6	66	6	38.6	73.2	103.2		average	11.2	52.8	8.8	34	79.4	38.8
		stdev	1.51658	4.30116	1.41421	10.2616	6.45755	18.6467		stdev	2.04939	5.54076	1.30384	5.56776	7.36885	8.78635
		cnot8 m1061 +/-										cnot8 m1061 -/-
		SU5402										SU5402
			LC	DC1	DC2	DC3	DC 4/5/6	DC7			LC	DC1	DC2	DC3	DC 4/5/6	DC7
			10	49	9	29	64	17			13	48	5	24	61	52
			12	57	8	27	87	14			12	54	5	31	67	61
			16	42	5	37	74	25			11	68	5	20	68	55
			14	43	5	30	77	25			12	49	7	31	73	61
			13	46	7	29	77	22			14	51	6	33	91	52
		average	13	47.4	6.8	30.4	75.8	20.6		av	12.4	54	5.6	27.8	72	56.2
		Stdv	2.23607	6.02495	1.78885	3.84708	8.228	4.9295		Stdv	1.14018	8.15475	0.894427	5.54076	11.4455	4.54973

## Sheet: FIGURE 1 Q
		Sheet 10
		Figure 1 Q statistical analysis
		LC	LC		DC1	DC1		DC2	DC2		DC3	DC3		DC4,5,6	DC4,5,6		DC7	DC7
		cnot8 m1061 +/+	cnot8 m1061 -/-		cnot8 m1061 +/+	cnot8 m1061 -/-		cnot8 m1061 +/+	cnot8 m1061 -/-		cnot8 m1061 +/+	cnot8 m1061 -/-		cnot8 m1061 +/+	cnot8 m1061 -/-		cnot8 m1061 +/+	cnot8 m1061 -/-
		11	16		37	38		9	9		20	28		69	79		31	82
		13	14		43	60		9	10		23	33		63	56		45	113
		15	18		34	63		9	10		24	34		60	72		33	105
		15	14		32	63		15	9		17	35		64	77		38	134
		11	14		46	55		9	10		27	37		70	80		35	108
		LC			DC1			DC2			DC3			DC4,5,6			DC7
		Column	cnot8 m1061 -/- LC		Column	cnot8 m1061 -/-		Column	cnot8 m1061 -/-		Column	cnot8 m1061 -/-		Column	cnot8 m1061 -/-		Column	cnot8 m1061 -/-
		vs.	vs,		vs.	vs,		vs.	vs,		vs.	vs,		vs.	vs,		vs.	vs,
		Column	cnot8 m1061 +/+ LC		Column	cnot8 m1061 +/+		Column	cnot8 m1061 +/+		Column	cnot8 m1061 +/+		Column	cnot8 m1061 +/+		Column	cnot8 m1061 +/+
		Mann Whitney test			Mann Whitney test			Mann Whitney test			Mann Whitney test			Mann Whitney test			Mann Whitney test
		P value	0.1984		P value	0.0317		P value	0.5238		P value	0.0079		P value	0.1508		P value	0.0079
		Exact or approximate P value?	Exact		Exact or approximate P value?	Exact		Exact or approximate P value?	Exact		Exact or approximate P value?	Exact		Exact or approximate P value?	Exact		Exact or approximate P value?	Exact
		P value summary	ns		P value summary	*		P value summary	ns		P value summary	**		P value summary	ns		P value summary	**
		Significantly different? (P < 0.05)	No		Significantly different? (P < 0.05)	Yes		Significantly different? (P < 0.05)	No		Significantly different? (P < 0.05)	Yes		Significantly different? (P < 0.05)	No		Significantly different? (P < 0.05)	Yes
		One- or two-tailed P value?	Two-tailed		One- or two-tailed P value?	Two-tailed		One- or two-tailed P value?	Two-tailed		One- or two-tailed P value?	Two-tailed		One- or two-tailed P value?	Two-tailed		One- or two-tailed P value?	Two-tailed
		Sum of ranks in column A,H	21,00 , 34,00		Sum of ranks in column B,I	17,00 , 38,00		Sum of ranks in column C,J	24,00 , 31,00		Sum of ranks in column D,K	15,00 , 40,00		Sum of ranks in column E,L	20,00 , 35,00		Sum of ranks in column F,M	15,00 , 40,00
		Mann-Whitney U	6		Mann-Whitney U	2		Mann-Whitney U	9		Mann-Whitney U	0		Mann-Whitney U	5		Mann-Whitney U	0
		Difference between medians			Difference between medians			Difference between medians			Difference between medians			Difference between medians			Difference between medians
		Median of column A	13		Median of column B	37		Median of column C	9		Median of column D	23		Median of column E	64		Median of column F	35
		Median of column H	14		Median of column I	60		Median of column J	10		Median of column K	34		Median of column L	77		Median of column M	108
		Difference: Actual	1		Difference: Actual	23		Difference: Actual	1		Difference: Actual	11		Difference: Actual	13		Difference: Actual	73
		Difference: Hodges-Lehmann	3		Difference: Hodges-Lehmann	20		Difference: Hodges-Lehmann	0		Difference: Hodges-Lehmann	11		Difference: Hodges-Lehmann	10		Difference: Hodges-Lehmann	73

[truncated: 2 more sheets: Figure 5 CRH, Figure 9G]
